# Supplementary material for: Effects of food waste mulch on the physicochemical quality and fungal community diversities of desert soil in Southeast Iran
Source: PLoS One. 2024 Nov 20;19(11):e0310518. doi: 10.1371/journal.pone.0310518 (PMC11578483; doi:10.1371/journal.pone.0310518)
Supplement: S1 File — (XLS) [file pone.0310518.s003.xls]

## Sheet: s1
TRE	pH	Ec	CN	C	N
1	7.49	2244	11.42	0.07	0.009
1	7.49	2244	11.42	0.07	0.009
1	7.49	2244	11.42	0.07	0.009
1	7.8	2370	12	0.1	0.009
1	7.8	2370	12	0.1	0.009
1	7.8	2370	12	0.1	0.009
1	8.11	2496	12.58	0.13	0.011
1	8.11	2496	12.58	0.13	0.011
1	8.11	2496	12.58	0.13	0.011
2	7.1	1737	12.69	0.465	0.0462
2	7.1	1737	12.69	0.465	0.0462
2	7.1	1737	12.69	0.465	0.0462
2	7.49	1840	13.4	0.52	0.053
2	7.49	1840	13.4	0.52	0.053
2	7.49	1840	13.4	0.52	0.053
2	7.88	1943	14.11	0.576	0.06
2	7.88	1943	14.11	0.576	0.06
2	7.88	1943	14.11	0.576	0.06
3	7.65	1804	12.07	4.14	0.22
3	7.65	1804	12.07	4.14	0.22
3	7.65	1804	12.07	4.14	0.22
3	8.1	1910	12.8	4.6	0.3
3	8.1	1910	12.8	4.6	0.3
3	8.1	1910	12.8	4.6	0.3
3	8.55	2016	13.53	5.06	0.38
3	8.55	2016	13.53	5.06	0.38
3	8.55	2016	13.53	5.06	0.38
