# Supplementary material for: Effects of food waste mulch on the physicochemical quality and fungal community diversities of desert soil in Southeast Iran
Source: PLoS One. 2024 Nov 20;19(11):e0310518. doi: 10.1371/journal.pone.0310518 (PMC11578483; doi:10.1371/journal.pone.0310518)
Supplement: S2 File — (XLS) [file pone.0310518.s004.xls]

## Sheet: s2
type	Pb	Cr	Fe	K	P	Ca	Mg
1	0.25	0.25	15.5	350	0.95	4750	225
1	0.3	0.3	15	375	0.85	4775	225
1	0.25	0.26	15	350	1	4750	205
1	0.25	0.25	15.5	350	0.95	4750	225
1	0.3	0.27	15	375	0.85	4775	225
1	0.25	0.25	15	350	1	4750	205
1	0.25	0.25	15.5	350	0.95	4750	225
1	0.3	0.3	15	375	0.85	4775	225
1	0.25	0.26	15	350	1	4750	205
2	0.275	0.37	50	85	2.5	2915	275
2	0.28	0.39	45	85	2.5	2945	250
2	0.25	0.4	45	75	2.5	2925	255
2	0.275	0.36	50	85	2.5	2915	275
2	0.29	0.4	45	85	2.5	2945	250
2	0.25	0.47	45	75	2.5	2925	255
2	0.25	0.4	45	75	2.5	2925	255
2	0.25	0.45	45	75	2.5	2925	255
2	0.25	0.4	45	75	2.5	2925	255
3	0.5	0.5	100	280	5.5	4025	395
3	0.4	0.4	95	300	5.5	4050	380
3	0.35	0.35	100	335	6.5	4000	390
3	0.5	0.5	100	280	5.5	4025	395
3	0.4	0.4	95	300	5.5	4050	380
3	0.37	0.35	100	335	6.5	4000	390
3	0.5	0.5	100	280	5.5	4025	395
3	0.4	0.4	95	300	5.5	4050	380
3	0.37	0.35	100	335	6.5	4000	390
